# Supplementary material for: Insights into HIV-1 Transmission Dynamics Using Routinely Collected Data in the Mid-Atlantic United States
Source: Viruses. 2022 Dec 25;15(1):68. doi: 10.3390/v15010068 (PMC9863702; doi:10.3390/v15010068)
Supplement: Supplementary file 1 [file viruses-15-00068-s001.zip]

Archive with 1 entries (1 files):
- viruses-2003604-supplementary.pdf
